# Supplementary material for: Targeting YAP1‐regulated Glycolysis in Fibroblast‐Like Synoviocytes Impairs Macrophage Infiltration to Ameliorate Diabetic Osteoarthritis Progression
Source: Adv Sci (Weinh). 2023 Dec 3;11(5):2304617. doi: 10.1002/advs.202304617 (PMC10837355; doi:10.1002/advs.202304617)
Supplement: Supplementary file 2 — Supplemental Table 1 [file ADVS-11-2304617-s001.xlsx]

## Sheet: Sheet1
Table S1. Basic characteristics of patients with OA and DOA and their corresponding synovitis scores
Patient ID	Age	Gender	ESR (mm/h)	CRP (mg/L)	WBC	Blood sugar (Fasting)	GSP (umol/L)	Diagnosis	Surgical treatments	Synovitis score
572625	71	Female	38	1.29	6.12	5.17	162	OA	Total Knee Arthroplasty	3
574794	69	Female	46	3.94	6.17	5.02	194.2	OA	Total Knee Arthroplasty	4
579379	65	Male	37	0.61	8.35	4.2	161	OA	Total Knee Arthroplasty	4
460466	52	Female	17	0.88	4.25	4.91	296	OA	Total Knee Arthroplasty	3
485456	67	Female	31	5.5	4.04	7.4	246.6	OA	Total Knee Arthroplasty	2
152862	62	Female	8	0.85	4.93	4.86	157	OA	Total Knee Arthroplasty
176667	84	Female	30	0.56	5.6	5.29	228.9	OA	Total Knee Arthroplasty
497026	60	Female	31	3.09	6.55	5.61	175	OA	Total Knee Arthroplasty	3
460234	67	Female	51	1.53	5.38	4.64	175.7	OA	Total Knee Arthroplasty	4
567457	71	Female	76	15.71	7.26	9.76	235.1	DOA	Total Knee Arthroplasty	5
578434	55	Female	81	23.13	9.49	6.82	167.7	DOA	Total Knee Arthroplasty	6
579629	86	Female	22	0.35	6.26	5.5	207.8	DOA	Total Knee Arthroplasty	4
463759	70	Female	40	2.63	4.07	5.79	2282.8	DOA	Total Knee Arthroplasty
288440	63	Female	25	2.16	5.08	8.31	230.1	DOA	Total Knee Arthroplasty	8
497584	58	Female	120	47.18	4.27	8.05	243	DOA	Total Knee Arthroplasty
314574	70	Female	51	0.54	9.19	4.3	245	DOA	Total Knee Arthroplasty	3
476546	77	Female	50	17.28	6.59	9.08	446.2	DOA	Total Knee Arthroplasty	5
484153	67	Female	67	6.93	7.19	7.12	219.3	DOA	Total Knee Arthroplasty	5
