# Supplementary material for: Targeting YAP1‐regulated Glycolysis in Fibroblast‐Like Synoviocytes Impairs Macrophage Infiltration to Ameliorate Diabetic Osteoarthritis Progression
Source: Adv Sci (Weinh). 2023 Dec 3;11(5):2304617. doi: 10.1002/advs.202304617 (PMC10837355; doi:10.1002/advs.202304617)
Supplement: Supplementary file 3 — Supplemental Table 2 [file ADVS-11-2304617-s002.xlsx]

## Sheet: Sheet1
Table S2. Basic characteristics of patients subjectted to scRNA-seq
Tyeps	#scRNA	Name	Age	Gender	Patient ID	ESR (mm/h)	CRP (mg/L)	WBC	Blood sugar (Fasting)	GSP (umol/L)	Diagnosis	Sample collection date	Surgical treatments
Normal1	J3028-1	xx, Liu	15	Male	549094	17	1.7	6.21	NA	NA	Torn meniscus	2020.10.28	Arthroscopic Meniscus Repair
Normal2	U3110-6	xx, Chen	17	Male	579171	21	0.81	6.93	NA	NA	ACL Injury	2021.09.10	Arthroscopic ACL Reconstruction
Normal3	T3117-11	xx, Hu	31	Male	612213	30	11.81	7.53	NA	NA	ACL Injury	2022.08.17	Arthroscopic ACL Reconstruction
OA1	U3124-8	x, Liang	75	Female	305280	18	1.3	9.06	5.97	223.1	OA	2021.09.24	Total Knee Arthroplasty
OA2	T3126-5	xx, Feng	65	Female	613097	37	2.56	6.21	5.64	189	OA	2022.08.26	Total Knee Arthroplasty
DOA1	U3103-12	xx, Feng	55	Female	578434	81	23.13	9.49	6.82	167.7	DOA	2021.09.03	Total Knee Arthroplasty
DOA2	M3113-10	xx, Ma	74	Female	119700	33	1.45	6.07	11.59	3330	DOA	2022.01.13	Total Knee Arthroplasty
DOA3	U3119-5	xx, Chen	68	Female	605875	32	1.73	6.78	8.73	238	DOA	2022.09.19	Total Knee Arthroplasty
